# Supplementary material for: Association between Gray and White Matter Lesions and Its Involvement in Clinical Symptoms of Alzheimer’s-Type Dementia
Source: J Clin Med. 2023 Dec 12;12(24):7642. doi: 10.3390/jcm12247642 (PMC10744158; doi:10.3390/jcm12247642)
Supplement: Supplementary file 1 [file jcm-12-07642-s001.zip]

Archive with 1 entries (1 files):
- jcm-2710485-supplementary.pdf
